# Supplementary material for: JAX-CNV: A Whole-genome Sequencing-based Algorithm for Copy Number Detection at Clinical Grade Level
Source: Genomics Proteomics Bioinformatics. 2022 Jan 25;20(6):1197–206. doi: 10.1016/j.gpb.2021.06.003 (PMC10225484; doi:10.1016/j.gpb.2021.06.003)
Supplement: Supplementary Table S1 — Primers used for the ddPCR validation [file mmc9.xlsx]

## Sheet: List of Supplementary Tables
Tables	Titles
S1	ddPCR primers
S2	CNVs reported from Coriell
S3	CNVs reported by JAX-GM CMA
S4	Sequence coverage
S5	CNVs reported by JAX-CNV
S6	ddPCR validation result

## Sheet: Table S1. ddPCR primers
Table S1 Primers used for the ddPCR validation
Region	Type	Left primer (5'-3')	Right primer (5'-3')	Internal probe (5'-3')
1p31	DEL	CAGTCTGTTACCTGGTTCAC	GAGGTAATGGTAGGGTGCTA	CAAAGGCCTGAGCTTGGGAA
1p36	DUP	AGAAGCAGCCTCAGCAAT		ATCTGGGTGGGCAGAACTTG
1p36	DUP	ACAGACAATGGAACAAGCAA	GGGAACTCTGAAATCCTTGG	ATGGGAGCAAGTCCTTTGCC
2p22	DUP	TATCTCTCATTGCCTCCGAA	CAAGGTGAGCAGAACATAGG	CTCACTGCTGAAATGATGAGGTC
3q26	DEL	TTGTGCTGTATCCTCCAAAC	CACTCCACCTGGTTACATTC	TGGAGTTGGGTTCAACGTGG
5q35	DEL	TGATAAAGGCGTCAAGGTTC	CTAGATAATGACAGCCAGCG	AGGGTAAAGGTGCTGCTTTGG
6p25	DUP	GAGGGAGTTCATGTGGTAGA	AAGTAAGTGGAAGGAGTGGT	AGGTGTTTGCCTCTGAAGCC
6p25	DUP	TGCTAGAAAGGTCCAAGTCT	TGCTGGAAACAACTGTCAAT	CCAGTTGCTGTTTGACCTGGA
6p25	DUP	ATATGCCTTTAGAGGGAGCA	CTCCGCATGTACTTATTCCC	AACCCAAGGCTGACACAGTG
6p22	DEL	CGACTCCTCCAAGGAAG	CACTTGAGGGCTCCTTG	TGCCTTCCTAGACACTGGTGTTA
12p11	DUP	AATGCTTGTCCTCTGTAACG	TTAAATCACACTGCCATCCC	CCCTATTGGGATCTGGGCTAGT
12p13	DEL	GGGATAGGACACAGATGGAT	CTTATTCCCTTAACCCGCAG	AGCTGATTGCAGGTGCTTCC
14q11	DUP	CTAACAGAGCAGCATCACAA	TAAAGCAGCAAGATACAGCC	ACTCCTGCAGCCTAAGACAT
14q21	DEL	TCTGTGTTGTGTTGGATGTC	GTGCTGCTGGTTCTCTTATT	ACCTGGAAGTTCCCTAGGCA
15q11.2	DUP	TGTCTTAGGCTGAGTCTACC	AAACTCAAGGGCTCTAATGC	TCCAATATCCATCTTCTCATTCTTCCT
15q11.1	DUP	ATTGAACTGACAGCCAACAA	GCCTTACAGAGAACAGACAC	CTGCCTGAACGAAGCTCATCT
16p12	DUP	GCCACTATAACCTTTCCCAC	CAAGGACTCGCAAATTCTCT	CAGCATCCATCTCCAGTAACTTG
16p11	DUP	CCAACAGAGTGAGACTGTC	TGCAGAGGAGAACGTCATT	TGCTAGGGTTCATGCCACAC
16p11	DUP	GTTCATCACTTAAGCACCTG	ATCGGCAATTATGCAGAAGA	CGTGTTCCAGTCCAGTATCCC
19p11	DUP	ACCAGATGACACTAAGGGAA	CAGGAGAAACTCAGCCAAAT	AAAGAACCTACTAGAAATGTCGGG
21p11	DEL	TCTCTGACTTCCTGGTTCAA	ATTAGTTGGGCATGATGGTG	AGCCTCCTGAGTAGCTGGGA
Notes: DEL, deletion; DUP, duplication.
