# Supplementary material for: JAX-CNV: A Whole-genome Sequencing-based Algorithm for Copy Number Detection at Clinical Grade Level
Source: Genomics Proteomics Bioinformatics. 2022 Jan 25;20(6):1197–206. doi: 10.1016/j.gpb.2021.06.003 (PMC10225484; doi:10.1016/j.gpb.2021.06.003)
Supplement: Supplementary Table S2 — CNV calls reported from the Corriell Institute [file mmc10.xlsx]

## Sheet: List of Supplementary Tables
Tables	Titles
S1	ddPCR primers
S2	CNVs reported from Coriell
S3	CNVs reported by JAX-GM CMA
S4	Sequence coverage
S5	CNVs reported by JAX-CNV
S6	ddPCR validation result

## Sheet: S2_CNVs reported from Corriell.
Table S2 CNV calls reported from the Corriell Institute
Corriell CNV coordinates
Sample	Chromosome	Begin	End	Length	Type
GM02820	chr9	46586	34496911	34450326	DUP
	chr12	125951082	133201059	7249978	DEL
GM03997	chr5	170295343	170425959	130617	DUP
	chr12	45001	20846701	20801701	DUP
	chr12	132577943	133201059	623117	DEL
GM05876	chr22	18890273	20324382	1434110	DEL
GM09025	chr16	87635800	88019505	383706	DUP
	chr22	47884327	50796015	2911689	DEL
GM09209	chr17	150720	5918781	5768062	DEL
GM09687	chr16	10764	1087514	1076751	DEL
	chr16	70117611	90221115	20103505	DUP
GM09711	chr2	110076052	110216376	140325	DUP
	chr13	18471487	112713626	94242140	DUP
	chr13	112715075	114342910	1627836	DEL
GM10946	chr6	40230630	41195153	964524	DUP
	chr6	48045539	48826014	780476	DUP
	chr6	78810971	104162648	25351678	DEL
GM11428	chr3	18654	5327217	5308564	DEL
	chr3	133006067	162795292	29789226	DUP
	chr3	162795348	162908195	112848	DEL
	chr3	162908771	198169134	35260364	DUP
GM11516	chr15	23370621	28300455	4929835	DEL
GM13480	chr7	73245561	74727754	1482194	DEL
	chr9	5098561	5206183	107623	DUP
GM13590	chr2	97220584	130400286	33179703	DUP
	chr2	241973302	242092523	119222	DEL
	chr4	143920938	144022444	101507	DEL
	chr9	33140790	33261063	120274	DUP
	chr17	27657066	27758082	101017	DUP
GM13946	chr7	73304280	74727852	1423573	DEL
GM14164	chr13	47227949	95062722	47834774	DEL
	chr22	18888903	19037700	148798	DUP
GM16580	chr18	11542	1636725	1625184	DEL
	chr18	62749492	76276612	13527121	DUP
	chr18	76280030	80257174	3977145	DEL
GM16593	chr5	7554151	22285853	14731703	DEL
	chr14	78435797	81133167	2697371	DEL
GM18828	chr1	196814483	196932623	118141	DUP
	chr4	9825005	9964969	139965	DUP
GM20200	chr1	196829422	196932623	103202	DEL
	chr15	19811062	28708338	8897277	DUP
GM20375	chr15	24215968	27830148	3614181	DEL
GM20743	chr17	16836955	18819510	1982556	DEL
GM22569	chr1	690077	6272609	5582533	DEL
GM22601	chr4	65773	25980331	25914559	DEL
Notes: DEL, deletion; DUP, duplication.
