# Supplementary material for: JAX-CNV: A Whole-genome Sequencing-based Algorithm for Copy Number Detection at Clinical Grade Level
Source: Genomics Proteomics Bioinformatics. 2022 Jan 25;20(6):1197–206. doi: 10.1016/j.gpb.2021.06.003 (PMC10225484; doi:10.1016/j.gpb.2021.06.003)
Supplement: Supplementary Table S3 — CNV calls reported by JAX-GM CMA [file mmc11.xlsx]

## Sheet: List of Supplementary Tables
Tables	Titles
S1	ddPCR primers
S2	CNVs reported from Coriell
S3	CNVs reported by JAX-GM CMA
S4	Sequence coverage
S5	CNVs reported by JAX-CNV
S6	ddPCR validation result

## Sheet: S3.CNVs reported by JAX-GM CMA
Table S3 CNV calls reported by JAX-GM CMA
Truth Set CNV coordinates
Sample	Chromosome	Begin	End	Length	Type	CNVs by Corriell	CNVs by JAX-GM CMA
GM01203	chr3	1286777	1807654	520878	DEL		Y
GM02669	chr19	20412520	20537899	125380	DEL		Y
GM02820	chr9	46586	34496911	34450326	DUP	Y	Y
	chr12	125951082	133201059	7249978	DEL	Y	Y
GM03197	chr2	48986448	49114927	128480	DEL		Y
	chr14	41200898	41415245	214348	DEL		Y
GM03423	chr12	59266127	59606355	340229	DUP		Y
GM03997	chr5	170295343	170425959	130617	DUP	Y	Y
	chr12	45001	20846701	20801701	DUP	Y	Y
	chr12	132577943	133201059	623117	DEL	Y	Y
GM05876	chr8	39368816	39529433	160618	DEL		Y
	chr8	46980782	47094982	114201	DEL		Y
	chr17	46135457	46215376	79920	DUP		Y
	chr19	20413299	20537899	124601	DEL		Y
	chr22	18890273	20324382	1434110	DEL	Y	Y
GM08681	chr8	39389578	39529433	139856	DEL		Y
	chr1	239187515	239392293	204779	DUP		Y
	chr18	136226	15198957	15062732	DUP		Y
GM09025	chr16	87635800	88019505	383706	DUP	Y	Y
	chr22	47884327	50796015	2911689	DEL	Y	Y
GM09209	chr6	94776948	94861597	84650	DEL		Y
	chr8	39389578	39529433	139856	DEL		Y
	chr17	150720	5918781	5768062	DEL	Y	Y
	chr17	46110125	46215376	105252	DUP		Y
GM09687	chr8	39389578	39529433	139856	DEL		Y
	chr11	49681635	49736708	55074	DEL		Y
	chr16	10764	1087514	1076751	DEL	Y	Y
	chr16	70117611	90221115	20103505	DUP	Y	Y
	chr17	46110125	46211076	100952	DUP		Y
GM09711	chr2	110076052	110216376	140325	DUP	Y	Y
	chr13	18471487	112713626	94242140	DUP	Y	Y
	chr13	112715075	114342910	1627836	DEL	Y	Y
GM10946	chr5	72778628	72955620	176993	DUP		Y
	chr6	40230630	41195153	964524	DUP	Y	Y
	chr6	48045539	48826014	780476	DUP	Y	Y
	chr6	78810971	104162648	25351678	DEL	Y	Y
	chr17	59141835	59457230	315396	DUP		Y
GM11428	chr3	18654	5327217	5308564	DEL	Y	Y
	chr3	133006067	162795292	29789226	DUP	Y	Y
	chr3	162795348	162908195	112848	DEL	Y
	chr3	162908771	198169134	35260364	DUP	Y
GM11516	chr14	105780376	106771352	990977	DEL		Y
	chr15	23102646	28770762	5668117	DEL	Y	Y
	chr17	46135457	46215376	79920	DUP		Y
GM13480	chr7	72532206	72842895	310690	DUP		Y
	chr7	73245561	74727754	1482194	DEL	Y	Y
	chr9	5098561	5206183	107623	DUP	Y	Y
	chr10	46417570	46583083	165514	DUP		Y
	chr17	36097968	36150098	52131	DUP		Y
	chr21	23120390	23267071	146682	DEL		Y
	chr22	22027193	22916199	889007	DEL		Y
GM13590	chr2	97220584	130400286	33179703	DUP	Y	Y
	chr2	241973302	242092523	119222	DEL	Y
	chr4	143920938	144022444	101507	DEL	Y
	chr9	33140790	33261063	120274	DUP	Y	Y
	chr17	27657066	27758082	101017	DUP	Y	Y
	chr19	20415735	20537899	122165	DEL		Y
GM13946	chr3	100621210	100723653	102444	DUP		Y
	chr7	73304280	74727852	1423573	DEL	Y	Y
	chr8	39389578	39529433	139856	DEL		Y
	chr9	98173215	98333588	160374	DUP		Y
	chr11	37214223	37567846	353624	DUP		Y
GM14164	chr5	12578472	12678806	100335	DEL		Y
	chr13	47227949	95062722	47834774	DEL	Y	Y
	chr17	46135457	46215376	79920	DUP		Y
	chr22	18888903	19037700	148798	DUP	Y
GM15232	chr6	167932627	168182896	250270	DUP		Y
	chr8	39389578	39529433	139856	DEL		Y
GM16580	chr7	143130860	143194615	63756	DEL		Y
	chr8	136665652	136850192	184541	DEL		Y
	chr14	42084756	42385737	300982	DUP		Y
	chr16	35209938	35521445	311508	DUP		Y
	chr18	11542	1636725	1625184	DEL	Y	Y
	chr18	62749492	76276612	13527121	DUP	Y	Y
	chr18	76280030	80257174	3977145	DEL	Y	Y
GM16593	chr1	91674697	92240952	566256	DUP		Y
	chr5	7554151	22285853	14731703	DEL	Y	Y
	chr7	65191248	65630056	438809	DEL		Y
	chr8	39389578	39529433	139856	DEL		Y
	chr11	55606698	55674829	68132	DEL		Y
	chr14	78435797	81133167	2697371	DEL	Y	Y
	chr14	105780448	106393766	613319	DEL		Y
	chr22	22374765	22868186	493422	DEL		Y
GM18828	chr1	196814483	196932623	118141	DUP	Y
	chr4	9825005	9964969	139965	DUP	Y	Y
	chr21	43198276	43760499	562224	DUP		Y
GM20200	chr1	196829422	196932623	103202	DEL	Y
	chr15	19811062	28708338	8897277	DUP	Y	Y
GM20375	chr7	69265509	69671863	406355	DUP		Y
	chr7	101325081	101498586	173506	DUP		Y
	chr8	136665652	136850192	184541	DEL		Y
	chr15	24215968	27830148	3614181	DEL	Y	Y
	chr18	72124126	72203343	79218	DEL		Y
	chr22	22217466	22509323	291858	DEL		Y
GM20743	chr1	248473949	248631917	157969	DEL		Y
	chr2	51127356	51290637	163282	DEL		Y
	chr7	45220233	46021123	800891	DUP		Y
	chr8	39389578	39529433	139856	DEL		Y
	chr8	136664977	136850192	185216	DEL		Y
	chr10	46400351	46583083	182733	DUP		Y
	chr11	55606698	55685520	78823	DEL		Y
	chr14	105757249	105862093	104845	DEL		Y
	chr17	16836955	18819510	1982556	DEL	Y	Y
GM22569	chr1	690077	6272609	5582533	DEL	Y	Y
	chr6	161981973	162032707	50735	DEL		Y
	chr11	55606542	55685520	78979	DEL		Y
	chr17	46110125	46215376	105252	DUP		Y
GM22601	chr4	65773	25980331	25914559	DEL	Y	Y
	chr11	55606542	55685520	78979	DEL		Y
	chr11	134283980	134347316	63337	DEL		Y
	chr17	46135457	46215376	79920	DUP		Y
	chr19	20412520	20537899	125380	DEL		Y
Notes: DEL, deletion; DUP, duplication; Y, detected.
