# Supplementary material for: JAX-CNV: A Whole-genome Sequencing-based Algorithm for Copy Number Detection at Clinical Grade Level
Source: Genomics Proteomics Bioinformatics. 2022 Jan 25;20(6):1197–206. doi: 10.1016/j.gpb.2021.06.003 (PMC10225484; doi:10.1016/j.gpb.2021.06.003)
Supplement: Supplementary Table S4 — Sequence coverage [file mmc12.xlsx]

## Sheet: List of Supplementary Tables
Tables	Titles
S1	ddPCR primers
S2	CNVs reported from Coriell
S3	CNVs reported by JAX-GM CMA
S4	Sequence coverage
S5	CNVs reported by JAX-CNV
S6	ddPCR validation result

## Sheet: S4.Sequence coverage
Table S4 Sequence coverage
Illumina 2×150PE sequencing
Sample	Read count	Read pair count	Mapped rate (%)	Proper pair (%)	Estimated coverage
GM01203	813146000	406573000	99.17	97.45	42×
GM02669	817797642	408898821	99.26	97.43	43×
GM02820	745366682	372683341	99.31	97.67	37×
GM03197	677658408	338829204	98.99	97.37	34×
GM03423	788706854	394353427	99.17	97.04	39×
GM03997	786907124	393453562	99	97.28	40×
GM05876	910266686	455133343	97.13	94.32	46×
GM06229	757368984	378684492	99.29	97.61	38×
GM08681	781988036	390994018	98.81	97.03	40×
GM09025	595024572	297512286	99.09	97.35	30×
GM09209	900535712	450267856	98.84	96.43	47×
GM09687	830800038	415400019	99.05	97.25	43×
GM09711	775981338	387990669	98.94	97.1	39×
GM10946	790926502	395463251	99.34	97.57	41×
GM11428	676106646	338053323	98.66	96.89	33×
GM11511	784476572	392238286	98.79	97	41×
GM11516	876654252	438327126	98.55	96.45	45×
GM13480	835107260	417553630	97.98	95.88	42×
GM13590	747968394	373984197	97.84	95.73	37×
GM13946	733474140	366737070	98.96	97.17	38×
GM14164	907401918	453700959	98.95	96.25	48×
GM15232	786537144	393268572	99.2	97.34	40×
GM16580	616047410	308023705	98.72	96.79	32×
GM16593	908230816	454115408	97.43	95.2	46×
GM18828	660619122	330309561	98.71	96.88	32×
GM20200	590320814	295160407	99.28	97.42	30×
GM20375	900172698	450086349	99.02	96.9	47×
GM20743	872195708	436097854	99.04	96.55	46×
GM22569	885755184	442877592	98.95	96.46	46×
GM22601	886092746	443046373	99.27	97.04	46×
GM50146	656839728	328419864	98.51	96.77	32×
