# Supplementary material for: JAX-CNV: A Whole-genome Sequencing-based Algorithm for Copy Number Detection at Clinical Grade Level
Source: Genomics Proteomics Bioinformatics. 2022 Jan 25;20(6):1197–206. doi: 10.1016/j.gpb.2021.06.003 (PMC10225484; doi:10.1016/j.gpb.2021.06.003)
Supplement: Supplementary Table S5 — CNV calls reported by JAX-CNV [file mmc13.xlsx]

## Sheet: List of Supplementary Tables
Tables	Titles
S1	ddPCR primers
S2	CNVs reported from Coriell
S3	CNVs reported by JAX-GM CMA
S4	Sequence coverage
S5	CNVs reported by JAX-CNV
S6	ddPCR validation result

## Sheet: S5.CNVs reported by JAX-CNV
Table S5 CNV calls reported by JAX-CNV
JAX-CNV reported CNV coordinates
Sample	Chromosome	Begin	End	Length	Type	Overlap with Corriell	Overlap with CytoScan	ddPCR validated
GM01203	chr1	16595749	16728914	133166	DUP
	chr1	16878799	16948999	70201	DUP
	chr1	196765949	196836649	70701	DEL
	chr1	248574749	248638949	64201	DEL
	chr10	46163949	46332999	169051	DUP
	chr10	46514099	46561599	47501	DUP
	chr14	19740849	19956649	215801	DUP
	chr14	41140099	41194594	54496	DEL
	chr14	105772699	106121199	348501	DEL
	chr16	14954249	15030249	76001	DUP
	chr16	22613699	22699449	85751	DUP
	chr16	33569099	33615904	46806	DUP
	chr17	36109449	36217059	107611	DUP
	chr19	24330449	24389739	59291	DUP
	chr2	88834699	89056199	221501	DEL
	chr21	8525399	10728814	2203416	DUP
	chr3	1289899	1802149	512251	DEL		TRUE
	chr3	162794349	163051799	257451	DEL
	chr3	195697464	195750149	52686	DUP
	chr4	9159449	9207689	48241	DEL
	chr4	34778299	34827599	49301	DEL
	chr5	180948999	181003799	54801	DEL
	chr6	296099	382549	86451	DUP
	chr8	39374449	39533699	159251	DEL
	chr9	40921754	40976294	54541	DUP
GM02669	chr1	16594299	16729219	134921	DUP
	chr1	143540249	143736769	196521	DUP
	chr1	248574499	248634849	60351	DEL
	chr10	42706649	42753599	46951	DUP
	chr12	9480249	9580849	100601	DEL
	chr14	105772249	106376549	604301	DEL
	chr15	20199589	20673099	473511	DUP
	chr16	22613699	22699449	85751	DUP
	chr16	32359349	32407389	48041	DUP
	chr16	33566049	33683499	117451	DUP
	chr17	21290449	21341649	51201	DUP
	chr17	36109449	36217069	107621	DUP
	chr19	20413049	20535399	122351	DEL		TRUE
	chr19	24330499	24387919	57421	DUP
	chr2	88832849	89215699	382851	DEL
	chr2	89757824	89851849	94026	DUP
	chr2	89992249	90234394	242146	DEL
	chr21	8527499	10734184	2206686	DUP
	chr22	22761399	22893549	132151	DEL
	chr22	25270699	25524249	253551	DEL
	chr3	162794199	162908599	114401	DEL
	chr3	173521549	173571849	50301	DUP
	chr4	9158299	9207889	49591	DEL
	chr4	34778249	34828049	49801	DEL
	chr4	68516899	68625849	108951	DEL
	chr5	715999	798549	82551	DUP
	chr5	180949099	181003699	54601	DEL
	chr6	256599	382499	125901	DUP
	chr8	39374599	39533749	159151	DEL
	chr8	91105499	91173449	67951	DEL
GM02820	chr1	16591449	16728699	137251	DUP
	chr1	16878849	16954349	75501	DUP
	chr1	196766249	196833929	67681	DEL
	chr1	248579049	248634799	55751	DEL
	chr12	125947699	133265299	7317601	DEL	TRUE	TRUE
	chr14	20889849	20953899	64051	DEL
	chr14	105864699	106117699	253001	DEL
	chr15	22049799	22308299	258501	DUP
	chr16	14955949	15031599	75651	DUP
	chr16	22613699	22699449	85751	DUP
	chr16	33562699	33830499	267801	DUP
	chr17	36109449	36219714	110266	DUP
	chr19	20413049	20535299	122251	DEL
	chr19	24330399	24389619	59221	DUP
	chr2	88860949	88995299	134351	DEL
	chr21	8522449	10727659	2205211	DUP
	chr3	162809949	162906799	96851	DEL
	chr3	195702249	195750149	47901	DUP
	chr4	9156499	9207394	50896	DEL
	chr4	69263349	69366699	103351	DEL
	chr5	98119929	98232699	112771	DUP
	chr6	256599	382499	125901	DUP
	chr9	205699	34498749	34293051	DUP	TRUE	TRUE
GM03197	chr1	16590069	16663849	73781	DUP
	chr1	16882399	16949049	66651	DUP
	chr1	72289349	72348599	59251	DEL
	chr1	143541199	143731959	190761	DEL
	chr1	196766199	196836249	70051	DEL
	chr10	66314349	66361599	47251	DEL
	chr11	99648349	99698949	50601	DEL
	chr12	9482499	9580699	98201	DEL
	chr12	31849049	31910549	61501	DUP
	chr12	119491749	119644549	152801	DUP
	chr14	41181849	41414999	233151	DEL		TRUE
	chr14	105864649	106342549	477901	DEL
	chr15	22228099	22302099	74001	DUP
	chr16	14954299	15031299	77001	DUP
	chr16	22613599	22699449	85851	DUP
	chr16	32356399	32652199	295801	DUP
	chr16	33566049	33830499	264451	DUP
	chr17	46097099	46292099	195001	DUP
	chr19	24330499	24384049	53551	DUP
	chr19	54783299	54861099	77801	DEL
	chr2	48990249	49115549	125301	DEL		TRUE
	chr2	88832849	89234899	402051	DEL
	chr21	8522449	10727794	2205346	DUP
	chr22	10705049	10779959	74911	DUP
	chr22	22568599	22905499	336901	DEL
	chr3	162794399	162913899	119501	DEL
	chr3	195700149	195750099	49951	DUP
	chr4	9158299	9207574	49276	DEL
	chr4	68517149	68624999	107851	DEL
	chr6	256599	382499	125901	DUP
	chr6	29881184	29931864	50681	DEL
	chr6	78257599	78326799	69201	DEL
	chr8	39374449	39533549	159101	DEL
	chr9	40924814	41058199	133386	DUP
GM03423	chr1	16596099	16729169	133071	DUP
	chr1	16878899	16951949	73051	DUP
	chr1	72300699	72348549	47851	DEL
	chr1	196767749	196836099	68351	DEL
	chr10	46513999	46561649	47651	DUP
	chr12	9480499	9580599	100101	DEL
	chr12	59262449	59609549	347101	DUP		TRUE
	chr14	19724649	19956649	232001	DUP
	chr14	105773799	106405049	631251	DEL
	chr15	22224349	22308299	83951	DUP
	chr16	14954199	15030399	76201	DUP
	chr16	22613699	22699449	85751	DUP
	chr16	32371049	32646949	275901	DUP
	chr16	33571649	33838449	266801	DUP
	chr17	18506849	18562449	55601	DEL
	chr17	36109399	36217899	108501	DUP
	chr17	46087949	46291899	203951	DUP
	chr19	24330449	24390264	59816	DUP
	chr2	88861599	88950349	88751	DEL
	chr21	9157449	10722569	1565121	DUP
	chr3	162794399	162908599	114201	DEL
	chr3	195697444	195749549	52106	DUP
	chr4	9157099	9207454	50356	DEL
	chr4	68516749	68625499	108751	DEL
	chr4	69263549	69366649	103101	DEL
	chr6	256599	382499	125901	DUP
	chr6	29882014	29932134	50121	DEL
	chr9	40922854	41051899	129046	DUP
GM03997	chr1	16594299	16728829	134531	DUP
	chr1	72288849	72348599	59751	DEL
	chr12	45899	12378599	12332701	DUP	TRUE	TRUE
	chr12	12389599	20849299	8459701	DUP	TRUE	TRUE
	chr12	132563849	133261919	698071	DEL	TRUE	TRUE
	chr14	41140149	41194509	54361	DEL
	chr14	105864849	106342349	477501	DEL
	chr14	106342349	106485799	143451	DUP
	chr15	20344049	21299399	955351	DUP
	chr15	22224249	22302099	77851	DUP
	chr16	14955699	15030399	74701	DUP
	chr16	22613699	22699499	85801	DUP
	chr16	33568649	33820649	252001	DUP
	chr17	46135449	46292149	156701	DUP
	chr19	24330499	24387724	57226	DUP
	chr2	57171699	57220149	48451	DUP
	chr2	88860999	88949099	88101	DEL
	chr21	9161999	10722569	1560571	DUP
	chr3	195697554	195750349	52796	DUP
	chr4	68514999	68625449	110451	DEL
	chr5	170295199	170428749	133551	DUP	TRUE	TRUE
	chr5	180949049	181005399	56351	DEL
	chr6	256099	382499	126401	DUP
	chr8	39374549	39533649	159101	DEL
	chr9	40923359	41022549	99191	DUP
GM05876	chr1	16595019	16728699	133681	DUP			TRUE
	chr1	16881249	16949249	68001	DUP			TRUE
	chr1	72289349	72348449	59101	DEL			TRUE
	chr10	46514199	46561699	47501	DUP
	chr12	9482449	9569499	87051	DEL			TRUE
	chr12	31849049	31910299	61251	DUP			TRUE
	chr14	106343559	106486349	142791	DUP
	chr15	20348599	20422649	74051	DUP			TRUE
	chr15	22224249	22308299	84051	DUP			TRUE
	chr16	14955749	15030399	74651	DUP
	chr16	22613649	22699449	85801	DUP			TRUE
	chr16	33569079	33626049	56971	DUP			FALSE
	chr17	46135949	46280999	145051	DUP		TRUE
	chr19	20413049	20535199	122151	DEL		TRUE
	chr19	24334199	24385529	51331	DUP
	chr21	9248899	10705099	1456201	DUP			Inconclusive
	chr22	18900699	20351049	1450351	DEL	TRUE	TRUE
	chr5	180949099	181004499	55401	DEL			TRUE
	chr6	296099	382499	86401	DUP			TRUE
	chr8	39374599	39533749	159151	DEL		TRUE
	chr8	46989499	47095299	105801	DEL		TRUE
GM06229	chr1	16590999	16729004	138006	DUP
	chr1	16882199	16954299	72101	DUP
	chr1	143541149	143721389	180241	DEL
	chr1	196821749	196936349	114601	DEL
	chr10	39216099	39303499	87401	DEL
	chr11	55597949	55681019	83071	DEL
	chr12	9480249	9580699	100451	DEL
	chr13	18272549	18329549	57001	DEL
	chr14	19731649	19956649	225001	DUP
	chr14	41140099	41194459	54361	DEL
	chr14	105776149	106333899	557751	DEL
	chr15	22226949	22302049	75101	DUP
	chr15	24198299	24289279	90981	DUP
	chr16	14953899	15030399	76501	DUP
	chr16	22613649	22699449	85801	DUP
	chr16	33568809	33746949	178141	DUP
	chr19	24330449	24390264	59816	DUP
	chr2	77919299	77993149	73851	DUP
	chr2	88832799	89032549	199751	DEL
	chr2	89661099	89852099	191001	DUP
	chr21	8522449	10722099	2199651	DUP
	chr4	9159449	9207689	48241	DEL
	chr5	180948999	181006849	57851	DEL
	chr6	300349	382449	82101	DUP
	chr8	39374349	39533799	159451	DEL
	chr9	42427399	42508599	81201	DUP
GM08681	chr1	16591449	16728969	137521	DUP
	chr1	16878899	16954299	75401	DUP
	chr1	72289549	72351349	61801	DEL
	chr1	143541799	143719099	177301	DUP
	chr1	196766199	196836499	70301	DEL
	chr1	239189049	239365999	176951	DUP		TRUE
	chr10	46513949	46561699	47751	DUP
	chr11	55597949	55685799	87851	DEL
	chr12	9480249	9580849	100601	DEL
	chr14	105872499	106265149	392651	DEL
	chr14	106271199	106323999	52801	DEL
	chr15	22225999	22302099	76101	DUP
	chr16	14954299	15030349	76051	DUP
	chr16	22613649	22699499	85851	DUP
	chr16	32375124	32652199	277076	DUP
	chr16	33566049	33831549	265501	DUP
	chr17	21668799	21769449	100651	DUP
	chr17	46135849	46292099	156251	DUP
	chr18	50849	15076199	15025351	DUP		TRUE
	chr19	24330449	24390999	60551	DUP
	chr2	88832749	89032499	199751	DEL
	chr2	89665699	89852099	186401	DUP
	chr21	8522399	10650799	2128401	DUP
	chr3	162794399	162914799	120401	DEL
	chr3	195697629	195750099	52471	DUP
	chr4	9156499	9207394	50896	DEL
	chr6	263199	382499	119301	DUP
	chr8	39376049	39534449	158401	DEL		TRUE
GM09025	chr1	16591449	16729569	138121	DUP
	chr1	16878899	16956249	77351	DUP
	chr12	9482549	9580699	98151	DEL
	chr12	31112799	31256399	143601	DUP
	chr12	82773649	82819849	46201	DEL
	chr14	105864299	106158899	294601	DEL
	chr15	22050149	22308299	258151	DUP
	chr16	14953999	15030999	77001	DUP
	chr16	22613649	22699499	85851	DUP
	chr16	32361699	32651599	289901	DUP
	chr16	33566754	33830549	263796	DUP
	chr16	87634549	88024199	389651	DUP	TRUE	TRUE
	chr17	46135449	46278174	142726	DUP
	chr19	24330449	24384029	53581	DUP
	chr2	89661249	89852849	191601	DUP
	chr21	8522449	10727624	2205176	DUP
	chr22	22376799	22897649	520851	DEL
	chr22	47883749	50808449	2924701	DEL	TRUE	TRUE
	chr3	195699649	195750049	50401	DUP
	chr4	9156449	9209324	52876	DEL
	chr4	34778299	34827399	49101	DEL
	chr4	68518749	68625399	106651	DEL
	chr5	180948999	181004099	55101	DEL
	chr6	261199	382049	120851	DUP
	chr6	78257499	78326949	69451	DEL
	chr8	39374599	39533599	159001	DEL
	chr9	135265149	135417949	152801	DUP
GM09209	chr1	16595499	16729324	133826	DUP			TRUE
	chr1	72300699	72348599	47901	DEL
	chr10	46514199	46561549	47351	DUP
	chr12	9482449	9569499	87051	DEL			TRUE
	chr14	19724649	19956649	232001	DUP			TRUE
	chr14	41140099	41194459	54361	DEL			TRUE
	chr15	20262934	22302199	2039266	DUP			TRUE
	chr16	14961449	15030399	68951	DUP
	chr16	22613699	22699449	85751	DUP
	chr16	33566099	33830249	264151	DUP			FALSE
	chr17	141699	5979599	5837901	DEL	TRUE	TRUE
	chr17	46087949	46291899	203951	DUP		TRUE
	chr19	24335899	24386209	50311	DUP
	chr21	8522599	10727164	2204566	DUP
	chr3	162794399	163004589	210191	DEL			TRUE
	chr4	9156449	9209504	53056	DEL
	chr4	68515449	68625449	110001	DEL
	chr5	180949049	181003749	54701	DEL			TRUE
	chr6	256649	382499	125851	DUP			TRUE
	chr6	29881499	29931899	50401	DEL			TRUE
	chr6	94776149	94871299	95151	DEL		TRUE
	chr8	39374549	39529899	155351	DEL		TRUE
	chr9	42442999	42508699	65701	DEL
GM09687	chr1	16590209	16727034	136826	DUP
	chr1	72300649	72348499	47851	DEL
	chr1	196767399	196835999	68601	DEL
	chr10	46514199	46561499	47301	DUP
	chr11	49688299	49736199	47901	DEL		TRUE
	chr12	9480249	9580699	100451	DEL
	chr14	19724349	19956649	232301	DUP
	chr14	41140699	41194519	53821	DEL
	chr14	105864599	106351699	487101	DEL
	chr15	22250614	22302049	51436	DUP
	chr16	33449	1108299	1074851	DEL	TRUE	TRUE
	chr16	14953949	15030349	76401	DUP
	chr16	22613699	22699449	85751	DUP
	chr16	33566049	33830499	264451	DUP
	chr16	69815199	78337799	8522601	DUP	TRUE	TRUE
	chr16	78351849	90114349	11762501	DUP	TRUE	TRUE
	chr17	46087949	46294454	206506	DUP		TRUE
	chr19	24330449	24384029	53581	DUP
	chr2	88832749	89230999	398251	DEL
	chr2	89760164	89808284	48121	DUP
	chr21	8525299	10733969	2208671	DUP
	chr22	22756749	22900049	143301	DEL
	chr3	162794299	162909899	115601	DEL
	chr4	45564	135249	89686	DUP
	chr4	9158299	9207574	49276	DEL
	chr4	68523539	68625599	102061	DEL
	chr4	69264099	69366699	102601	DEL
	chr5	180949049	181003699	54651	DEL
	chr6	256549	382499	125951	DUP
	chr6	32486899	32539699	52801	DEL
	chr7	76652649	76921434	268786	DUP
	chr8	39374649	39529749	155101	DEL		TRUE
	chr9	40948984	41054329	105346	DUP
GM09711	chr1	16595699	16728824	133126	DUP
	chr1	16878899	16954299	75401	DUP
	chr1	72300799	72348549	47751	DEL
	chr10	46514099	46565099	51001	DUP
	chr12	9482449	9580649	98201	DEL
	chr12	31188049	31255049	67001	DUP
	chr13	18172749	112714549	94541801	DUP	TRUE	TRUE
	chr13	112714549	114354299	1639751	DEL	TRUE	TRUE
	chr14	105864299	106762949	898651	DEL
	chr15	20273879	20673349	399471	DUP
	chr16	14954449	15032599	78151	DUP
	chr16	22613499	22699449	85951	DUP
	chr16	33632299	33830499	198201	DEL
	chr19	20412949	20540299	127351	DEL
	chr19	24330349	24389604	59256	DUP
	chr2	88831599	89235099	403501	DEL
	chr2	89759649	89852099	92451	DUP
	chr2	89979899	90234169	254271	DEL
	chr2	110098299	110229049	130751	DUP	TRUE	TRUE
	chr21	8522499	10733829	2211331	DUP
	chr22	22832449	22880399	47951	DEL
	chr3	162794349	162908649	114301	DEL
	chr3	195694699	195750149	55451	DUP
	chr4	9159399	9209799	50401	DEL
	chr4	68515199	68629599	114401	DEL
	chr5	97712199	97760499	48301	DEL
	chr5	180949099	181003649	54551	DEL
	chr6	296099	382299	86201	DUP
	chr6	78257499	78326999	69501	DEL
GM10946	chr1	16589569	16729169	139601	DUP
	chr10	46514199	46561599	47401	DUP
	chr10	133435449	133573899	138451	DUP
	chr11	55597949	55681109	83161	DEL
	chr12	9480249	9580699	100451	DEL
	chr12	31139249	31256449	117201	DUP
	chr13	95286999	95381299	94301	DUP
	chr14	19724349	19956599	232251	DUP
	chr14	41140099	41194459	54361	DEL
	chr14	105864299	106271849	407551	DEL
	chr15	20344049	21298999	954951	DUP
	chr15	22225049	22308299	83251	DUP
	chr16	14955699	15030449	74751	DUP
	chr16	22613499	22699449	85951	DUP
	chr16	33566049	33626099	60051	DUP
	chr17	18461449	18562449	101001	DEL
	chr17	46087949	46291449	203501	DUP
	chr17	59142699	59444899	302201	DUP		TRUE
	chr19	24330749	24384149	53401	DUP
	chr2	88865449	89035749	170301	DEL
	chr21	8522399	10726954	2204556	DUP
	chr22	10705049	10779959	74911	DUP
	chr4	9158249	9207569	49321	DEL
	chr5	72778449	72948599	170151	DUP		TRUE
	chr5	180949199	181003649	54451	DEL
	chr6	296099	382449	86351	DUP
	chr6	40228499	41197649	969151	DUP	TRUE	TRUE
	chr6	48043699	48840399	796701	DUP	TRUE	TRUE
	chr6	76727549	104169749	27442201	DEL	TRUE	TRUE
	chr8	39374499	39533699	159201	DEL
	chr9	40921394	40975454	54061	DUP
GM11428	chr1	16589709	16949199	359491	DUP
	chr1	72300699	72348549	47851	DEL
	chr1	248579049	248634899	55851	DEL
	chr11	50364899	50430799	65901	DUP
	chr11	55597999	55681654	83656	DEL
	chr14	19724149	19956499	232351	DUP
	chr14	41140299	41194479	54181	DEL
	chr14	105864699	106133499	268801	DEL
	chr15	20199539	20673299	473761	DUP
	chr16	14955949	15030249	74301	DUP
	chr16	22618499	22699449	80951	DUP
	chr16	32366299	32665999	299701	DUP
	chr16	33562999	33839849	276851	DUP
	chr17	46087849	46291399	203551	DUP
	chr19	24330449	24384749	54301	DUP
	chr2	88835699	89032249	196551	DEL
	chr21	8522449	10705099	2182651	DUP
	chr22	22342499	22899799	557301	DEL
	chr3	11699	5329399	5317701	DEL	TRUE	TRUE
	chr3	133004199	162809949	29805751	DUP	TRUE	TRUE
	chr3	162809949	162908599	98651	DEL	TRUE
	chr3	162908599	191346949	28438351	DUP	TRUE	TRUE
	chr3	191353949	193157599	1803651	DUP	TRUE	TRUE
	chr3	193167699	198141099	4973401	DUP	TRUE	TRUE
	chr4	9156449	9207389	50941	DEL
	chr4	68517199	68625399	108201	DEL
	chr4	69262399	69386049	123651	DEL
	chr6	256649	382499	125851	DUP
	chr8	39374549	39533699	159151	DEL
	chr9	40920249	40969499	49251	DUP
GM11511	chr1	16594249	16728819	134571	DUP
	chr1	196767749	196836349	68601	DEL
	chr10	46514499	46561599	47101	DUP
	chr12	9480499	9580649	100151	DEL
	chr13	18270724	18332149	61426	DEL
	chr14	19725249	19956349	231101	DUP
	chr14	41140099	41194504	54406	DEL
	chr14	105864649	106260299	395651	DEL
	chr15	20344049	21298999	954951	DUP
	chr15	22225709	22301999	76291	DUP
	chr16	14953949	15030349	76401	DUP
	chr16	22613499	22699449	85951	DUP
	chr16	32356349	32646799	290451	DUP
	chr16	33565999	33830499	264501	DUP
	chr17	46135849	46290299	154451	DUP
	chr18	1903149	1984899	81751	DEL
	chr2	88832799	89159999	327201	DEL
	chr2	89676349	89852149	175801	DUP
	chr21	8522449	10651849	2129401	DUP
	chr22	22834999	22899649	64651	DEL
	chr3	162794399	162908599	114201	DEL
	chr3	195694799	195750349	55551	DUP
	chr4	9156399	9207654	51256	DEL
	chr4	34778299	34827399	49101	DEL
	chr4	68514999	68625499	110501	DEL
	chr4	69263949	69371899	107951	DEL
	chr5	180948949	181003649	54701	DEL
	chr6	256549	382499	125951	DUP
GM11516	chr1	16590179	16729504	139326	DUP
	chr1	16881099	16949099	68001	DUP
	chr1	72290049	72348349	58301	DEL
	chr1	143541199	143720999	179801	DEL
	chr11	55597999	55681159	83161	DEL
	chr12	9482349	9580799	98451	DEL
	chr14	19725149	19956599	231451	DUP
	chr14	105776399	106629799	853401	DEL		TRUE
	chr15	23381859	28234739	4852881	DEL	TRUE	TRUE
	chr16	14955899	15030849	74951	DUP
	chr16	22613699	22699449	85751	DUP
	chr16	32356399	32666049	309651	DUP
	chr16	33562749	33839949	277201	DUP
	chr17	46135849	46290299	154451	DUP		TRUE
	chr19	58496999	58558499	61501	DUP
	chr2	88860699	89031949	171251	DEL
	chr2	89665749	89852049	186301	DUP
	chr21	8522699	10727329	2204631	DUP
	chr4	9157099	9207454	50356	DEL
	chr5	110226349	110278459	52111	DEL
	chr5	180949099	181004049	54951	DEL
	chr6	256649	382499	125851	DUP
	chr6	78257549	78327799	70251	DEL
GM13480	chr1	16591149	16728969	137821	DUP
	chr10	46513999	46561649	47651	DUP		TRUE
	chr14	19724649	19956649	232001	DUP
	chr14	105786549	106005249	218701	DEL
	chr15	22227949	22308299	80351	DUP
	chr15	87281629	87328699	47071	DEL
	chr16	14955399	15030399	75001	DUP
	chr16	22613699	22699349	85651	DUP
	chr16	33571349	33626099	54751	DUP
	chr17	18507899	18562449	54551	DEL
	chr17	36109499	36157099	47601	DUP		TRUE
	chr18	60595899	60645999	50101	DUP
	chr19	24330399	24384009	53611	DUP
	chr2	88832799	89197049	364251	DEL
	chr2	89661199	89852099	190901	DUP
	chr21	8522449	10717499	2195051	DUP
	chr21	23120299	23268549	148251	DEL		TRUE
	chr22	22035099	22899799	864701	DEL		TRUE
	chr3	162794349	162908649	114301	DEL
	chr3	195703664	195750349	46686	DUP
	chr4	9160599	9209539	48941	DEL
	chr4	34778249	34827699	49451	DEL
	chr6	296099	382449	86351	DUP
	chr6	29880739	29931859	51121	DEL
	chr7	72532649	72850349	317701	DUP		TRUE
	chr7	73302949	74741299	1438351	DEL	TRUE	TRUE
	chr8	39374549	39533749	159201	DEL
	chr9	5098099	5231349	133251	DUP	TRUE	TRUE
	chr9	40905344	40962499	57156	DUP
	chr9	42443449	42508399	64951	DUP
GM13590	chr1	16595749	16954299	358551	DUP
	chr1	72300649	72348549	47901	DEL
	chr1	248574899	248648049	73151	DEL
	chr10	39216349	39306149	89801	DEL
	chr10	46514199	46561599	47401	DUP
	chr14	19724649	19956649	232001	DUP
	chr14	105865249	106352599	487351	DEL
	chr15	20356999	20422749	65751	DUP
	chr16	14954099	15030449	76351	DUP
	chr16	22613499	22699499	86001	DUP
	chr16	33565924	33830299	264376	DUP
	chr17	27645849	27752549	106701	DUP	TRUE	TRUE
	chr17	36109499	36217819	108321	DUP
	chr19	20413049	20535249	122201	DEL		TRUE
	chr19	24330449	24384029	53581	DUP
	chr2	88861049	89032599	171551	DEL
	chr2	89763449	89852749	89301	DUP
	chr2	97347849	125685699	28337851	DUP	TRUE	TRUE
	chr2	125694299	130405049	4710751	DUP	TRUE	TRUE
	chr2	241911149	242093499	182351	DEL	TRUE
	chr21	8522449	10733289	2210841	DUP
	chr22	22687299	22747949	60651	DEL
	chr3	68817554	68872499	54946	DEL
	chr4	9159449	9207689	48241	DEL
	chr4	9368999	9455549	86551	DUP
	chr4	69259749	69371499	111751	DEL
	chr4	143936159	144024399	88241	DEL	TRUE
	chr5	180948949	181003749	54801	DEL
	chr6	256599	382499	125901	DUP
	chr9	33143949	33262599	118651	DUP	TRUE	TRUE
GM13946	chr1	16590194	16729354	139161	DUP
	chr1	16881049	16954349	73301	DUP
	chr1	25266099	25328064	61966	DEL
	chr1	72300699	72355099	54401	DEL
	chr1	248579149	248634949	55801	DEL
	chr11	37211049	37570449	359401	DUP		TRUE
	chr12	9480799	9580599	99801	DEL
	chr14	20883949	20947899	63951	DUP
	chr14	105772899	106761499	988601	DEL
	chr15	20262619	21299249	1036631	DUP
	chr15	22229249	22302099	72851	DUP
	chr16	14955699	15030399	74701	DUP
	chr16	22618749	22700149	81401	DUP
	chr16	32545459	32666149	120691	DEL
	chr16	33566699	33616014	49316	DUP
	chr17	46087899	46291949	204051	DUP
	chr19	24330449	24387744	57296	DUP
	chr2	88861599	89220899	359301	DEL
	chr2	89759349	89852999	93651	DUP
	chr20	29576779	29631199	54421	DEL
	chr21	9157649	10728229	1570581	DUP
	chr22	22033499	22859949	826451	DEL
	chr3	100627179	100727349	100171	DUP		TRUE
	chr3	162794399	162908599	114201	DEL
	chr4	9155949	9208419	52471	DEL
	chr4	68518749	68625399	106651	DEL
	chr4	69262399	69371949	109551	DEL
	chr5	97712199	97763769	51571	DEL
	chr5	180949199	181003749	54551	DEL
	chr6	296149	382499	86351	DUP
	chr7	73302899	74741249	1438351	DEL	TRUE	TRUE
	chr8	39374549	39524999	150451	DEL		TRUE
	chr9	98172349	98333199	160851	DUP		TRUE
GM14164	chr1	16591449	16728674	137226	DUP
	chr1	16878799	16954249	75451	DUP
	chr1	72289999	72348549	58551	DEL
	chr11	55597999	55684399	86401	DEL
	chr12	9480249	9580699	100451	DEL
	chr13	18273389	18332099	58711	DEL
	chr13	47226699	63069399	15842701	DEL	TRUE	TRUE
	chr13	63074949	95060649	31985701	DEL	TRUE	TRUE
	chr14	105864299	106329649	465351	DEL
	chr15	22226799	22308299	81501	DUP
	chr16	14953999	15030449	76451	DUP
	chr16	22613699	22699499	85801	DUP
	chr17	36109499	36157099	47601	DUP
	chr17	46135449	46290499	155051	DUP		TRUE
	chr19	24330449	24384599	54151	DUP
	chr2	88832799	89211449	378651	DEL
	chr21	6358699	10728309	4369611	DUP
	chr22	18901984	19025599	123616	DUP	TRUE
	chr22	22798299	22883899	85601	DEL
	chr3	162794349	162914099	119751	DEL
	chr3	195697554	195749949	52396	DUP
	chr4	9158699	9207614	48916	DEL
	chr4	68518699	68625449	106751	DEL
	chr5	717149	825699	108551	DUP
	chr5	12578199	12688549	110351	DEL		TRUE
	chr5	180948999	181003649	54651	DEL
	chr6	297149	382449	85301	DUP
	chr6	29881524	29932124	50601	DEL
	chr6	78257499	78327549	70051	DEL
GM15232	chr1	16594249	16728919	134671	DUP
	chr1	16878399	16949249	70851	DUP
	chr10	46163849	46332949	169101	DUP
	chr10	46513999	46561649	47651	DUP
	chr12	9480749	9580649	99901	DEL
	chr14	19724649	19956599	231951	DUP
	chr14	105772599	106761449	988851	DEL
	chr15	20344049	21299099	955051	DUP
	chr15	22228149	22308299	80151	DUP
	chr16	14953899	15030449	76551	DUP
	chr16	22613649	22702199	88551	DUP
	chr16	33566049	33626099	60051	DUP
	chr17	21290499	21341849	51351	DUP
	chr17	36109499	36158009	48511	DUP
	chr17	46135999	46290249	154251	DUP
	chr19	24330449	24384029	53581	DUP
	chr2	88860899	89037149	176251	DEL
	chr21	8522399	10727469	2205071	DUP
	chr22	10705049	10780194	75146	DUP
	chr3	119007399	119103699	96301	DUP
	chr3	162794299	162908599	114301	DEL
	chr4	9157099	9207454	50356	DEL
	chr4	34778349	34827399	49051	DEL
	chr4	68515449	68627699	112251	DEL
	chr5	180948999	181004849	55851	DEL
	chr6	296099	382499	86401	DUP
	chr6	32486999	32573649	86651	DEL
	chr6	78257449	78326999	69551	DEL
	chr6	167932949	168193449	260501	DUP		TRUE
	chr8	39374649	39533549	158901	DEL		TRUE
	chr9	40909049	41051949	142901	DUP
GM16580	chr1	16591799	16728779	136981	DUP
	chr1	16881049	16949249	68201	DUP
	chr1	248579049	248635099	56051	DEL
	chr14	19724649	19956649	232001	DUP
	chr14	42097149	42389549	292401	DUP		TRUE
	chr14	105864299	106541599	677301	DEL
	chr15	34430849	34522919	92071	DEL
	chr16	14959149	15030349	71201	DUP
	chr16	22613699	22699499	85801	DUP
	chr16	32552959	32632549	79591	DUP
	chr16	33566049	33826949	260901	DUP
	chr16	35248799	35527599	278801	DUP		TRUE
	chr17	46087949	46292099	204151	DUP
	chr18	51249	1650799	1599551	DEL	TRUE	TRUE
	chr18	62748199	76254299	13506101	DUP	TRUE	TRUE
	chr18	76279399	80263249	3983851	DEL	TRUE	TRUE
	chr2	88861549	89032249	170701	DEL
	chr21	8522449	10644399	2121951	DUP
	chr22	10705049	10774229	69181	DUP
	chr3	162793399	162917549	124151	DEL
	chr4	9159499	9207559	48061	DEL
	chr4	34778349	34828449	50101	DEL
	chr4	68515649	68625599	109951	DEL
	chr5	180949099	181009449	60351	DEL
	chr6	256549	385799	129251	DUP
	chr7	143127799	143196849	69051	DEL		TRUE
	chr8	136668049	136850199	182151	DEL		TRUE
GM16593	chr1	16594299	16728799	134501	DUP
	chr1	72300349	72348799	48451	DEL
	chr1	91674349	92239949	565601	DUP		TRUE
	chr1	143541099	143723219	182121	DEL
	chr1	248575999	248634899	58901	DEL
	chr11	55597949	55681109	83161	DEL		TRUE
	chr14	41139599	41194454	54856	DEL
	chr14	78433499	81133649	2700151	DEL	TRUE	TRUE
	chr14	105775299	106342599	567301	DEL		TRUE
	chr15	22225499	22308299	82801	DUP
	chr15	23371249	23428174	56926	DEL
	chr16	14954299	15030599	76301	DUP
	chr16	22613699	22699449	85751	DUP
	chr17	18506849	18562449	55601	DEL
	chr19	24330449	24390264	59816	DUP
	chr2	88862299	89083549	221251	DEL
	chr2	89994149	90234149	240001	DEL
	chr21	8525449	10651849	2126401	DUP
	chr22	22387349	22906499	519151	DEL		TRUE
	chr3	195694799	195750099	55301	DUP
	chr4	9159449	9207689	48241	DEL
	chr4	68547939	68625699	77761	DEL
	chr5	7553899	22293999	14740101	DEL	TRUE	TRUE
	chr5	180949099	181004849	55751	DEL
	chr6	296499	382549	86051	DUP
	chr6	29881634	29931914	50281	DEL
	chr7	65219139	65462659	243521	DEL		TRUE
	chr8	39374649	39533699	159051	DEL		TRUE
	chr9	40937999	41051899	113901	DUP
GM18828	chr1	16591449	16728874	137426	DUP
	chr1	16880799	16949099	68301	DUP
	chr1	196852149	196935949	83801	DUP	TRUE
	chr1	248579049	248634599	55551	DEL
	chr10	46514199	46561599	47401	DUP
	chr11	55598049	55681164	83116	DEL
	chr13	24644299	24736799	92501	DUP
	chr14	19724049	19956649	232601	DUP
	chr14	41139649	41194594	54946	DEL
	chr14	105776399	106117299	340901	DEL
	chr15	22224249	22301999	77751	DUP
	chr15	24144949	24197649	52701	DEL
	chr15	34431349	34522924	91576	DEL
	chr16	14954049	15032849	78801	DUP
	chr16	22613599	22699399	85801	DUP
	chr16	32426849	32652149	225301	DUP
	chr16	33566049	33831299	265251	DUP
	chr17	46135849	46292149	156301	DUP
	chr19	24330399	24384009	53611	DUP
	chr2	88832799	89032549	199751	DEL
	chr21	8525249	10727314	2202066	DUP
	chr21	43199899	43769049	569151	DUP		TRUE
	chr22	22817599	22893549	75951	DEL
	chr3	195699299	195750149	50851	DUP
	chr4	9158299	9207574	49276	DEL
	chr4	9820049	9973599	153551	DUP	TRUE	TRUE
	chr5	180948949	181003799	54851	DEL
	chr6	256599	382499	125901	DUP
	chr6	31393599	31489849	96251	DUP
	chr8	39374549	39533699	159151	DEL
	chr9	40923869	41055049	131181	DUP
GM20200	chr1	16591449	16728809	137361	DUP
	chr1	16878899	16954299	75401	DUP
	chr1	72300699	72352099	51401	DEL
	chr1	196821949	196936349	114401	DEL	TRUE
	chr11	55597599	55681119	83521	DEL
	chr12	9480499	9580699	100201	DEL
	chr14	19730649	19956499	225851	DUP
	chr14	41139899	41194889	54991	DEL
	chr14	105864699	106645099	780401	DEL
	chr15	19953009	28465249	8512241	DUP	TRUE	TRUE
	chr16	14954799	15030399	75601	DUP
	chr16	22613599	22700249	86651	DUP
	chr16	32358499	32646949	288451	DUP
	chr16	33566049	33830249	264201	DUP
	chr17	18460599	18562449	101851	DEL
	chr19	24330449	24389634	59186	DUP
	chr2	88832799	89037149	204351	DEL
	chr21	9157399	10734619	1577221	DUP
	chr3	46754149	46809849	55701	DEL
	chr3	173521399	173573049	51651	DUP
	chr4	9159499	9207694	48196	DEL
	chr4	34778249	34827549	49301	DEL
	chr5	709869	767449	57581	DUP
	chr6	256599	382499	125901	DUP
	chr6	29124399	29188524	64126	DEL
	chr8	39374599	39533649	159051	DEL
	chr9	40920249	40969499	49251	DUP
GM20375	chr1	16591449	16652949	61501	DUP
	chr1	16878299	16954349	76051	DUP
	chr1	25277449	25323899	46451	DEL
	chr1	248574599	248634849	60251	DEL
	chr10	46514149	46561549	47401	DUP
	chr14	19724649	19956599	231951	DUP
	chr14	41139999	41194584	54586	DEL
	chr14	105865499	106342599	477101	DEL
	chr15	22050799	22308299	257501	DUP
	chr15	23367599	28347149	4979551	DEL	TRUE	TRUE
	chr15	34431349	34517974	86626	DEL
	chr16	14960149	15030449	70301	DUP
	chr16	22613699	22699449	85751	DUP
	chr17	18461399	18562449	101051	DEL
	chr18	72096549	72196149	99601	DEL		TRUE
	chr19	24330449	24389634	59186	DUP
	chr2	88866949	89213099	346151	DEL
	chr21	8522449	10728574	2206126	DUP
	chr22	22284404	22904999	620596	DEL		TRUE
	chr4	9156449	9209459	53011	DEL
	chr4	68515199	68625449	110251	DEL
	chr5	97712149	97760549	48401	DEL
	chr5	180948999	181003799	54801	DEL
	chr6	78257549	78328499	70951	DEL
	chr7	69256799	69669449	412651	DUP		TRUE
	chr7	101357409	101492849	135441	DUP		TRUE
	chr8	39374599	39533749	159151	DEL
	chr8	136668099	136850199	182101	DEL		TRUE
GM20743	chr1	16590244	16728784	138541	DUP
	chr1	16881099	16949049	67951	DUP
	chr1	72300699	72348499	47801	DEL
	chr1	143541149	143723189	182041	DEL
	chr1	196767449	196837149	69701	DEL
	chr1	248574749	248634899	60151	DEL		TRUE
	chr10	46163849	46332899	169051	DUP
	chr10	46514049	46561649	47601	DUP		TRUE
	chr11	55597999	55681474	83476	DEL		TRUE
	chr12	9482399	9582449	100051	DEL
	chr14	19724649	19956199	231551	DUP
	chr14	105776449	106326549	550101	DEL		TRUE
	chr15	20186899	20249349	62451	DUP
	chr16	14960499	15030349	69851	DUP
	chr16	22613699	22699449	85751	DUP
	chr16	32468859	32655099	186241	DUP
	chr16	33588749	33830699	241951	DUP
	chr16	78336249	78826299	490051	DEL
	chr17	16852549	18824119	1971571	DEL	TRUE	TRUE
	chr2	51129299	51292149	162851	DEL		TRUE
	chr2	88861349	89037399	176051	DEL
	chr21	8522449	10652999	2130551	DUP
	chr22	10705049	10774219	69171	DUP
	chr3	195694799	195749999	55201	DUP
	chr4	9156449	9207389	50941	DEL
	chr4	68518749	68625449	106701	DEL
	chr4	69264149	69371799	107651	DEL
	chr5	180948949	181003699	54751	DEL
	chr6	256599	381949	125351	DUP
	chr6	78257549	78330249	72701	DEL
	chr7	45219199	46022249	803051	DUP		TRUE
	chr8	39374649	39529799	155151	DEL		TRUE
	chr8	136668049	136850199	182151	DEL		TRUE
GM22569	chr1	818499	6281549	5463051	DEL	TRUE	TRUE
	chr1	16594299	16729259	134961	DUP
	chr1	16880799	16948949	68151	DUP
	chr1	143541149	143719749	178601	DEL
	chr11	55598049	55685799	87751	DEL		TRUE
	chr12	9480799	9580649	99851	DEL
	chr14	105865199	106325049	459851	DEL
	chr15	22234699	22302199	67501	DUP
	chr16	14954499	15030649	76151	DUP
	chr16	22621049	22699449	78401	DUP
	chr16	33566049	33829299	263251	DUP
	chr17	21291649	21738499	446851	DUP
	chr17	46087949	46291899	203951	DUP		TRUE
	chr19	24330449	24387709	57261	DUP
	chr2	88832849	89032549	199701	DEL
	chr2	89757994	89853049	95056	DUP
	chr21	8525349	10722569	2197221	DUP
	chr22	22799999	22899699	99701	DEL
	chr22	38996949	39050099	53151	DUP
	chr3	195697549	195749299	51751	DUP
	chr4	9156449	9207659	51211	DEL
	chr4	68518699	68625449	106751	DEL
	chr4	69263349	69371999	108651	DEL
	chr6	256599	382499	125901	DUP
	chr6	161977199	162033149	55951	DEL		TRUE
	chr7	62620209	62689249	69041	DUP
	chr9	40905344	41043599	138256	DUP
	chr9	42442999	42508499	65501	DUP
GM22601	chr1	16591449	16728729	137281	DUP
	chr1	16882149	16949149	67001	DUP
	chr10	46514099	46561699	47601	DUP
	chr11	49691599	49737699	46101	DEL
	chr11	55597949	55681604	83656	DEL		TRUE
	chr11	134281899	134344549	62651	DEL		TRUE
	chr14	105864699	106504399	639701	DEL
	chr15	20344049	21299099	955051	DUP
	chr15	22050249	22308299	258051	DUP
	chr16	14955749	15030399	74651	DUP
	chr16	22613599	22700149	86551	DUP
	chr16	32362464	32645299	282836	DUP
	chr16	33566049	33830499	264451	DUP
	chr17	36109449	36157249	47801	DUP
	chr17	46135949	46292099	156151	DUP		TRUE
	chr19	20413049	20537899	124851	DEL		TRUE
	chr19	24330449	24384029	53581	DUP
	chr2	88833099	89205299	372201	DEL
	chr2	89760364	89808084	47721	DUP
	chr21	8522799	10717579	2194781	DUP
	chr3	162794349	162908749	114401	DEL
	chr4	68899	25982899	25914001	DEL	TRUE	TRUE
	chr5	176128599	176226349	97751	DUP
	chr6	256599	382499	125901	DUP
	chr9	40905404	41051949	146546	DUP
GM50146	chr1	16591449	16728719	137271	DUP
	chr1	16881099	16949199	68101	DUP
	chr1	143541099	143725284	184186	DEL
	chr10	46514149	46561599	47451	DUP
	chr12	9480299	9585649	105351	DEL
	chr14	41140199	41194469	54271	DEL
	chr14	105867999	106335149	467151	DEL
	chr15	22224249	22302099	77851	DUP
	chr16	14957499	15030399	72901	DUP
	chr16	22613699	22699449	85751	DUP
	chr16	32356349	33830649	1474301	DUP
	chr16	35338649	35426799	88151	DUP
	chr17	46087949	46294454	206506	DUP
	chr19	24330449	24390579	60131	DUP
	chr2	88860999	89030749	169751	DEL
	chr21	8988749	10705099	1716351	DUP
	chr4	9156449	9207389	50941	DEL
	chr4	68518749	68625399	106651	DEL
	chr6	281449	382499	101051	DUP
	chr6	29881449	29931849	50401	DEL
	chr8	39374549	39537249	162701	DEL
Notes: DEL, deletion; DUP, duplication.
