# Supplementary material for: JAX-CNV: A Whole-genome Sequencing-based Algorithm for Copy Number Detection at Clinical Grade Level
Source: Genomics Proteomics Bioinformatics. 2022 Jan 25;20(6):1197–206. doi: 10.1016/j.gpb.2021.06.003 (PMC10225484; doi:10.1016/j.gpb.2021.06.003)
Supplement: Supplementary Table S6 — ddPCR validation result [file mmc14.xlsx]

## Sheet: List of Supplementary Tables
Tables	Titles
S1	ddPCR primers
S2	CNVs reported from Coriell
S3	CNVs reported by JAX-GM CMA
S4	Sequence coverage
S5	CNVs reported by JAX-CNV
S6	ddPCR validation result

## Sheet: S6.ddPCR validation result
Table S6 ddPCR validation result
Cytoband	Type	Size (Kb)	Samples	Validated	Remark
1p31	DEL	59.1	GM05876	TRUE	Genes: CROCC, ROOTLETIN, KIAA0445
1p36	DUP	133.6	GM05876 & GM09209	TRUE
1p36	DUP	68	GM05876	TRUE
3q26	DEL	210.2	GM09209	TRUE
5q35	DEL	55.4	GM05876 & GM09209	TRUE	Genes: BTNL3
6p25	DUP	50.4	GM05876 & GM09209	TRUE	Genes: DUSP22, LMWDSP2, MKPX, VHX, JKAP, JSP1
6p22	DEL	125.8	GM09209	TRUE
12p11	DUP	61.2	GM05876	TRUE
12p13	DEL	87.1	GM05876 & GM09209	TRUE
14q11	DUP	232	GM09209	TRUE
14q21	DEL	54.3	GM09209	TRUE
15q11	DUP	74.1	GM05876	TRUE
15q11	DUP	91.3	GM05876 & GM09209	TRUE
16p12	DUP	85.8	GM05876 & GM09209	TRUE
16p11	DUP	59.4	GM05876 & GM09209	FALSE	Overlap with simple repeats & SeqDups
21p11	DEL	1450.3	GM05876	NA	Not conclusive
Notes: DEL, deletion; DUP, duplication.
